# Supplementary material for: Early Classification of Bladder Cancer Using Spectrum-Aided Visual Enhancer (SAVE) and Deep Learning Models: A Non-Invasive Technology for Faster Detection
Source: Cancers (Basel). 2026 Jul 3;18(13):2147. doi: 10.3390/cancers18132147 (PMC13359820; doi:10.3390/cancers18132147)
Supplement: Supplementary file 1 [file cancers-18-02147-s001.zip]

Archive with 1 entries (1 files):
- cancers-4331738-supplementary.pdf
